# Supplementary material for: Inositol treatment inhibits medulloblastoma through suppression of epigenetic-driven metabolic adaptation
Source: Nat Commun. 2021 Apr 12;12:2148. doi: 10.1038/s41467-021-22379-7 (PMC8042111; doi:10.1038/s41467-021-22379-7)
Supplement: Supplementary file 4 — Source Data [file 41467_2021_22379_MOESM4_ESM.xlsx]

## Sheet: Figure 1
Figure 1A	EOMES positive cells/mm2
STOPFloxBmi1	218.077	197.648
Chd7f/+	158.385	231.721	202.22
Math1Cre;STOPFloxBmi1	211.278	130.117
Math1Cre;STOPFloxBmi1;Chd7f/+	269.534	278.232	280.653
Figure 1B	EOMES positive cells/mm2
STOPFloxBmi1	57.8125	47.2534	64.7425
Chd7f/+	46.0892	54.7167	59.0945
Math1Cre;STOPFloxBmi1;Chd7f/+	86.7225	79.1289	83.4048	73.2352
Figure 1C	NeuN positive cells/mm2
STOPFloxBmi1	7433.49	7160.95
Chd7f/+	6064.04	7244.21	7001.94
Math1Cre;STOPFloxBmi1	8061.35	5916.31
Math1Cre;STOPFloxBmi1;Chd7f/+	6010.36	5503.08	4648.12	5831.12
Figure 1F	EOMES relative expression
CTRL	1	1	1	1
BMI1High;CHD7Low	1.78178	4.33305	2.58278	2.39175
Figure 1G	CTRL - number of viable cells						BMI1High;CHD7Low - number of viable cells
Day 0	20000	20000	20000	20000	20000	20000	20000	20000	20000	20000	20000	20000
Day 1	23000	44000	48000	31000	23000	13000	42000	57000	20000	43000	13000	21000
Day 2	32000	27000	43000	47000	36000	64000	42000	44000	48000	83000	56000	94000
Day 3	44000	61000	58000	38000	73000	39000	47000	67000	85000	75000	96000	64000
Day 5	69000	72000	85000	59000	80000	71000	115000	155000	132000	104000	144000	96000

## Sheet: Figure S1
	EOMES positive cells/mm2
Figure S1B	STOPFloxBmi1		Chd7f/+				Math1Cre;STOPFloxBmi1		Math1Cre;STOPFloxBmi1;Chd7f/+
A	167.916	113.139	90.3702	129.726	165.233	172.168	144.3	148.194	126.686	162.578	127.602
B	90.8829	56.7758	53.3916	54.148	95.7168	135.642	62.9465	45.1892	96.9267	96.0087	74.2254
C	30.4358	67.1248	23.5283	21.5017	47.9279	67.5367	44.8774	49.4252	22.699	60.4405	49.6951
D	101.227	92.875	114.345	98.2089	108.593	119.331	69.8709	81.7841	122.415	163.393	95.4628
E	72.0176	63.6063	90.0849	141.439	153.962	79.6075	69.9802	27.1349	96.1479	356.944	151.833
F	243.716	235.255	268.685	425.454	374.249	319.926	282.915	246.469	421.53	387.051	325.458
G	958.938	943.098	501.712	1253.66	893.443	799.043	925.129	312.378	1267.97	818.708	1370.18
	EOMES positive cells/mm2
Figure S1C	STOPFloxBmi1			Chd7f/+			Math1Cre;STOPFloxBmi1;Chd7f/+
A	28.213	29.9464	46.3248	25.021	14.4406	40.8391	18.0292	26.4529	39.7193	49.8224
B	23.1927	7.53151	7.67684	10.8717	11.6686	15.2659	24.0819	15.6273	25.4228	12.9019
C	8.75485	6.02524	9.81857	7.69793	8.94909	9.25052	17.4653	11.0438	19.5883	10.7911
D	36.5801	32.9041	33.9396	31.2703	24.3163	36.3349	49.596	75.6126	24.4719	28.7793
E	23.1808	20.8419	16.6251	19.833	15.5172	17.1334	35.3723	80.1887	44.1324	34.8222
F	65.6487	90.8613	85.231	63.2351	79.0711	72.5659	164.015	118.343	101.354	112.827
G	346.398	185.809	343.635	222.418	283.036	303.718	346.961	259.028	464.334	385.884
	NeuN positive cells/mm2
Figure S1D	STOPFloxBmi1		Chd7f/+				Math1Cre;STOPFloxBmi1		Math1Cre;STOPFloxBmi1;Chd7f/+
A	7337.11	8089.19	5246.45	6097.87	6998.38	7005.94	7337.11	8089.19	5344.4	4960.47	4182.12	5257.97
B	7428.86	8223.79	5107.11	6650.12	7030.58	7842.17	7428.86	8223.79	6057.17	5637.65	5039.2	5856.74
C	7145.4	7562.81	5220.18	6230.46	7225.67	7069.78	7145.4	7562.81	5879.69	5869.1	5136.69	6195.9
D	6084.5	5360.26	4448.98	4473.24	6330.14	5818.26	6084.5	5360.26	5553.23	4505.89	3803.68	4661.35
E	8257.22	7350.29	6394.54	7145.98	8866.63	7638.94	8257.22	7350.29	6996.24	6320.15	4773.87	6486.36
F	8673.77	7385.01	6192.74	6503.41	7804.23	7445.78	8673.77	7385.01	6867.87	6672.9	6060.98	6627.44
G	6810.44	5839.07	3596.07	5860.44	6330.14	6593.99	6810.44	5839.07	4900.55	4161.29	2746.18	5688.84
Figure S1E	BrdU Labelling Index
Chd7f/+	0.196355	0.22691	0.236033
Math1Cre;STOPFloxBmi1;Chd7f/+	0.210121	0.194105	0.19397
	BrdU Labelling Index
Figure S1E	Chd7f/+			Math1Cre;STOPFloxBmi1;Chd7f/+
I-III	0.205863	0.185144	0.205369	0.218621	0.213308	0.220913
IV-V	0.215569	0.194959	0.239492	0.190951	0.222154	0.259065
VI-VIII	0.210579	0.234564	0.197911	0.209478	0.236219	0.274274
IX-X	0.210619	0.17513	0.150446	0.175491	0.250925	0.203025
Figure S1G	CHD7 relative expression
CTRL	1	1	1	1
BMI1High;CHD7Low	0.33814	0.565793	0.482228	0.452509

## Sheet: Figure 2
Figure 2E	CTRL - Viability						BMI1High;CHD7Low - Viability
0	96.4143	103.586	122.522	77.4775	113.043	86.9565	104.615	95.3846	108.966	91.0345	104.762	95.2381
0.1	129.881	159.363	100.901	115.315	130.435	165.217	73.8461	78.2418	68.9655	68.9655	53.3333	51.4286
0.3	105.179	109.163	66.6667	86.4865	173.913	171.014	67.6923	65.4945	49.6552	59.3103	45.7143	52.3809
1	94.0239	81.2749	81.0811	81.0811	118.841	118.841	37.3626	34.2857	41.3793	48.2759	45.7143	42.8571
Figure 2F	CTRL - Viability				BMI1High;CHD7Low - Viability
0	100.699	100.699	125.874	72.7273	66.6667	113.333	106.667	113.333
0.1	179.021	117.483	117.483	179.021	226.667	193.333	126.667	133.333
0.3	179.021	240.559	83.9161	240.559	106.667	180	166.667	233.333
1	50.3496	61.5385	55.9441	123.077	86.6667	93.3333	53.3333	140
Figure 2G	CTRL - Viability						BMI1High;CHD7Low - Viability
0	100	91.6667	108.333	131.707	73.1707	95.1219	64.2857	121.429	114.286	82.3529	158.823	58.8235
0.5	141.667	175	158.333	95.1219	168.293	124.39	71.4286	92.8571	57.1429	123.529	41.1765	41.1765
1.5	66.6667	91.6667	125	73.1707	36.5854	73.1707	28.5714	64.2857	42.8571	35.2941	11.7647	11.7647
2.5	41.6667	33.3333	33.3333	0	7.31707	14.6341	7.14286	7.14286	0	5.88235	5.88235	0
Figure 2H	CTRL - Viability				BMI1High;CHD7Low - Viability
0	95.6522	104.348	100	100	110.345	89.6552	110.345	89.6552
0.5	52.1739	73.913	30.4348	34.7826	75.8621	103.448	75.8621	103.448
1.5	13.0435	4.34783	8.69565	8.69565	6.89655	13.7931	6.89655	6.89655
2.5	0	0	4.34783	4.34783	0	0	6.89655	0
Figure 2I	RPS6 relative phosphorylation
CTRL	1.13899	0.866099	0.913862	1.08105
shBMI1	1.57107	0.339367	1.02003	1.03578
BMI1High;CHD7Low	1.76698	1.04137	1.82836	1.92325
BHigh;CLow + shBMI1	1.04601	1.1918	1.07616	0.901014
Figure 2J - Rapamycin	CTRL - % of live cells					BMI1High;CHD7Low - % of live cells
0	100	100	131.035	103.448	143.103	105.618	94.902	105.098	105.098	95.6863
10	132	103.448	172.414	144.828	170.69	35.9551	40.4494	90.549	86.2745	77.6471
100	82	98.2759	158.621	146.552	172.414	43.8202	43.8202	59.6078	58.8235	62.7451
Figure 2J - Torin	CTRL - % of live cells					BMI1High;CHD7Low - % of live cells
0	100	100	68.9655	131.035	103.448	105.618	94.902	105.098	105.098	95.6863
0.05	96	131.035	146.552	162.069	163.793	44.9438	44.9438	75.2941	65.098	64.3137
0.5	58	82.7586	93.1034	108.621	62.069	28.0899	24.7191	58.8235	47.0588	40.7843
1	52	53.4483	68.9655	67.2414	96.5517	29.2135	28.0899	30.5882	35.2941	39.2157
	RPS6 relative phosphorylation
Figure 2K	CTRL				BMI1High;CHD7Low
0	0.627768	0.557179	0.588761	0.665373	1.03675	1.30479	0.910955	0.747509
1	0.38423	0.168216	0.775942	0.183903	0.255011	0.257819	0.259529	0.341991
2.5	0.461767	0.487367	0.240393	0.484324	0.512365	0.317485	0.421058	0.122887

## Sheet: Figure S2
Figure S2D	FLT3 relative expression
CTRL	1	1	0.501169	1	1
BMI1High;CHD7Low	5.43009	3.1514	5.02062	2.80648
Figure S2D	MET relative expression
CTRL	1	1	1	1	0.578926
BMI1High;CHD7Low	6.85595	4.94389	2.12454	8.6909
Figure S2E	FLT3 relative expression
CTRL	1	1.1	1.05	1
BMI1High;CHD7Low	0.922149	2.71325	1.74008	1.63548
Figure S2E	MET relative expression
CTRL	1	1	1	1
BMI1High;CHD7Low	0.017579	2.3755	0.033171	0.991324
	RPS6 relative phosphorylation
Figure S2H	CTRL			BMI1High;CHD7Low
0	146.783	59.4279	93.7893	102.987	104.951	92.0627
0.1	120.104	108.223	97.0243	70.1166	49.7037	72.5868
0.3	96.4561	175.765	107.917	87.127	56.9802	80.7333
1	111.748	75.488	90.4869	39.1665	54.7383	60.3784
	RPS6 relative phosphorylation
Figure S2I	CTRL			BMI1High;CHD7Low
0	81.2814	109.175	109.544	91.3515	104.008	104.641
0.5	129.3	110.029	120.777	69.0112	78.4149	84.1908
1.5	149.864	142.591	97.5491	76.1828	55.4373	69.4324
2.5	111.655	132.906	106.221	50.4682	47.8837	68.804
Figure S2J	RPS6 relative phosphorylation
CTRL	0.965408	0.867577	1.16701
BMI1High;CHD7Low	0.92109	0.859996	0.782947

## Sheet: Figure 3
	OCR(pmol/min)
Figure 3A	CTRL			BMI1High;CHD7Low
0.816667	148.443	165.853	124.485	59.8423	72.5939	43.0799	75.8713
7.31667	148.222	145.044	119.392	37.7563	63.8677	30.1858	72.0874
13.8	140.381	146.672	125.525	36.3096	72.4439	36.1861	60.4432
20.3	65.1199	49.2296	31.1386	22.0604	40.4277	12.5602	43.6517
26.9667	71.9339	59.8295	44.854	21.0251	45.1954	18.2655	49.8778
33.4667	96.5676	78.1398	71.3359	36.525	63.2681	30.4229	43.8998
39.9333	94.8577	77.0791	70.7913	33.745	69.1392	35.1092	42.6967
46.5833	176.687	156.958	148.806	55.1283	88.2107	69.4438	72.7601
53.0833	140.007	119.012	123.656	50.2073	81.4471	53.7184	63.5507
59.5667	116.305	100.083	101.071	40.0173	77.8127	48.4446	51.9055
66.2167	34.8246	16.3453	27.8075	10.7883	41.9846	4.15807	17.6411
72.7	30.9241	14.011	20.7449	26.9949	49.108	8.3446	26.8084
79.2	36.4976	12.2968	30.6506	14.074	48.3717	6.87086	19.8674
Figure 3A - Basal Respiration	OCR(pmol/min)
CTRL	109.457	134.375	104.78	98.5068
BMI1High;CHD7Low	34.0909	25.5213	36.6292	30.4593	32.028
Figure 3A - ATP-linked	OCR(pmol/min)
CTRL	75.2615	97.4427	94.3863	69.3204
BMI1High;CHD7Low	28.8631	14.2491	22.0642	23.6258	16.7916
Figure 3A - Maximal Respiration	OCR(pmol/min)
CTRL	145.763	144.661	128.061	141.621
BMI1High;CHD7Low	44.34	67.8232	46.2261	65.2857	55.1191
	ECAR (mpH/min)
Figure 3B	CTRL											BMI1High;CHD7Low
0.816667	2.22257	2.40265	4.45349	3.83644	1.38058	7.70597	5.14433	5.03109	5.73254	7.03057	3.59808	0.883896	2.02266	5.98846	6.32444	2.73415	3.54513	4.60367	9.59332	12.8056	12.2782	5.08319
7.3	3.33955	3.66001	4.06281	3.92043	1.99382	5.58303	4.8906	3.52669	6.0079	7.14954	3.87026	2.81622	3.43844	5.74392	7.16845	3.99421	4.46964	3.83053	8.13898	12.4867	9.12765	5.42806
13.7833	3.60734	3.79153	4.32541	3.94994	3.13004	4.98784	3.90577	2.66745	5.6333	7.12213	2.73579	2.58232	2.59897	5.83192	5.12185	3.64917	5.75058	4.23851	7.92669	9.68847	10.0074	4.29325
20.2667	3.25076	5.47937	4.85818	4.60193	2.44729	7.82801	3.0376	3.39523	3.81756	6.13367	2.7574	0.445483	2.19646	4.51532	4.06389	1.79142	5.59513	5.07359	7.21554	9.65042	9.67846	4.7353
26.9333	36.9094	36.1663	32.467	31.2968	23.3425	45.979	27.9203	32.0512	33.8249	31.1806	19.4048	27.8313	33.7827	49.9157	54.1556	35.4532	47.5176	32.949	40.3302	56.6647	51.0392	29.089
33.4	35.7718	35.9856	31.7218	31.9204	25.0383	43.6537	19.1448	29.0982	25.7147	25.0755	15.2174	25.864	28.6906	42.9108	45.7785	30.9865	42.9406	33.0807	36.8127	49.0844	49.1034	27.0478
39.8667	35.5837	33.5482	31.1258	30.8635	24.9902	33.5989	21.3949	20.286	21.5258	28.0598	16.0961	25.6399	28.0463	42.2821	45.0434	29.4836	41.8332	29.7728	33.1504	43.2245	41.6521	21.2414
46.5167	27.3653	26.3246	26.1152	20.0699	16.4085	21.8765	15.7414	15.4837	16.0712	20.2742	11.4972	16.9362	23.6928	36.0168	36.1251	21.8086	28.3018	16.1132	28.3857	36.0627	35.1131	14.4629
53	30.9693	32.7818	31.2427	27.9353	21.4808	21.8176	16.2089	16.1061	15.237	18.7504	11.2717	17.7903	27.2491	44.2933	41.7264	27.2078	35.0941	20.2301	28.9951	36.023	34.9626	15.485
59.4667	28.9634	32.29	30.2806	28.8509	23.2285	23.8194	17.1598	15.4713	15.9056	19.4435	11.8867	20.6739	27.2448	43.7184	44.9435	29.4368	35.7577	18.2552	27.7618	35.2864	34.5126	14.3311
66.1167	7.41437	6.66558	12.2863	10.8012	8.66177	2.76307	1.40108	2.53378	-0.434886	2.42562	1.17517	9.28154	12.3204	21.5156	21.7101	12.5778	17.519	0.169536	3.34401	4.51066	2.58067	3.22352
72.6	9.54956	9.39748	17.3542	17.0657	12.5372	3.72064	3.86998	3.5478	1.21518	3.75526	2.09931	13.3733	15.2641	25.903	24.2263	16.6982	21.4589	1.67291	2.33933	5.41627	3.29424	3.27559
79.0833	7.29353	7.73733	17.1977	16.7184	12.7248	3.72161	2.94747	2.35951	1.42504	3.05958	2.80772	12.6412	14.9668	23.9954	23.5888	16.4177	20.0373	2.76163	3.61571	5.45206	5.71052	3.33132
Figure 3B - Glycolysis	ECAR (mpH/min)
CTRL	30.6869	27.6088	27.3185	24.8828	28.656	30.0074	25.0469
BMI1High;CHD7Low	45.4004	50.0917	33.6618	41.9225	33.1147	47.0143	41.3608
Figure 3B - Glycolitic Capacity	ECAR (mpH/min)
CTRL	20.7812	15.9914	14.1222	12.7109	12.088	13.3098	9.12928
BMI1High;CHD7Low	25.0527	39.778	40.8796	27.6454	30.1626	26.3726	25.2841
Figure 3C	ATP content (RLU/mg protein)
CTRL	1.16261	1.05472	0.791386	0.689136	0.851044	0.916247	1.05576	0.917788	0.982438
BMI1High;CHD7Low	1.60624	1.32304	1.12247	1.35197	1.15121	1.52515	1.34536	1.24247	1.44882
Figure 3D	ADP/ATP ratio (RLU)
CTRL	1.17795	1.26193	1.21204	1.26139	1.36034	0.95377	0.66164	0.744802	0.76375	0.782621
BMI1High;CHD7Low	0.981865	1.01244	0.988504	1.09842	1.11296	1.02954	0.785184	0.644017	0.933286	0.919158
	ECAR (mpH/min)
Figure 3E	CTRL					CTRL+IP6					BMI1High;CHD7Low					BMI1High;CHD7Low +IP6
0.816667	5.14433	5.03109	5.73254	7.03057	3.59808	6.33712	5.3628	5.98049	6.50444	10.6021	4.60367	9.59332	12.8056	12.2782	5.08319	7.48449	13.3791	8.62352	16.4924
7.3	4.8906	3.52669	6.0079	7.14954	3.87026	9.78877	9.14587	8.86277	6.95897	12.1269	3.83053	8.13898	12.4867	9.12765	5.42806	6.66471	11.6024	8.2539	12.4485
13.7833	3.90577	2.66745	5.6333	7.12213	2.73579	8.43247	6.48075	8.66846	7.50855	13.7683	4.23851	7.92669	9.68847	10.0074	4.29325	7.48631	12.4454	9.59662	12.6256
20.2667	3.0376	3.39523	3.81756	6.13367	2.7574	8.28279	6.67474	8.43285	5.15353	13.5672	5.07359	7.21554	9.65042	9.67846	4.7353	7.14286	9.98834	7.98437	12.1766
26.9333	27.9203	32.0512	33.8249	31.1806	19.4048	17.8883	16.2248	14.3302	16.3946	26.4221	32.949	40.3302	56.6647	51.0392		6.45179	6.49933	9.16314	5.96762
33.4	19.1448	29.0982	25.7147	25.0755	15.2174	18.4847	18.4714	17.8962	17.804	27.0647	33.0807	36.8127	49.0844	49.1034	27.0478	8.31486	12.7663	12.5183	9.77827
39.8667	21.3949	20.286	21.5258	28.0598	16.0961	21.1127	20.2451	21.554	18.8633	29.9991	29.7728	33.1504	43.2245	41.6521	21.2414	11.2885	15.4449	17.4846	14.8041
46.5167	15.7414	15.4837	16.0712	20.2742	11.4972	7.39022	7.50518	7.52138	5.5669	6.81062	16.1132	28.3857	36.0627	35.1131	14.4629	2.71283	2.43465	3.44271	2.06837
53	16.2089	16.1061	15.237	18.7504	11.2717	10.6058	8.59361	7.33417	6.32056	8.46769	20.2301	28.9951	36.023	34.9626	15.485	3.95542	4.57103	6.09666	5.03648
59.4667	17.1598	15.4713	15.9056	19.4435	11.8867	12.582	9.91591	8.67282	7.04393	9.32322	18.2552	27.7618	35.2864	34.5126	14.3311	5.90317	5.50087	6.75125	6.88534
66.1167	1.40108	2.53378	-0.434886	2.42562	1.17517	3.40851	1.79597	2.74623	2.29491	0.980647	0.169536	3.34401	4.51066	2.58067	3.22352	3.57395	0.856709	-0.650219	-0.581756
72.6	3.86998	3.5478	1.21518	3.75526	2.09931	3.57985	3.44206	2.9758	3.21738	2.2846	1.67291	2.33933	5.41627	3.29424	3.27559	1.10118	1.79313	0.992537	0.473424
79.0833	2.94747	2.35951	1.42504	3.05958	2.80772	4.16764	4.13836	2.34666	3.76546	2.03161	2.76163	3.61571	5.45206	5.71052	3.33132	1.40053	0.696436	0.783573	0.859095
Figure 3E - Glycolysis	ECAR (mpH/min)
CTRL	24.8828	28.656	25.0469	16.6474
CTRL+IP6	12.8299	13.5704	13.1212	13.7098	16.4319
BMI1High;CHD7Low	27.8754	33.1147	47.0143	41.3608
BMI1High;CHD7Low+IP6	4.14567	5.45657	9.50026	2.62744
Figure 3E - Glycolitic Capacity	ECAR (mpH/min)
CTRL	14.1222	12.7109	12.2536	14.1406	8.73983
CTRL+IP6	4.29923	3.24116	0.239968	1.89039
BMI1High;CHD7Low	15.1565	21.7795	26.4122	25.4347	10.7497
BMI1High;CHD7Low+IP6	-1.2397	-4.48748	-1.23311	-5.29128
	OCR(pmol/min)
Figure 3F	CTRL					BMI1High;CHD7Low
0.816667	166.018	157.195	134.041	150.871	121.408	185.199	190.319	215.805	171.229	159.83
7.31667	171.191	160.793	139.327	159.68	134.057	184.566	200.132	218.498	188.926	174.05
13.8	172.059	152.077	136.602	154.622	133.23	174.77	195.159	217.947	172.482	164.143
20.3	168.887	159.445	139.327	153.286	133.267	165.431	190.394	211.84	166.997	156.98
26.9667	69.7012	53.4649	50.3424	51.6527	44.5502	82.5598	76.4296	55.5637	44.2818	76.9361
33.4667	66.4741	42.607	36.1069	47.5553	47.3826	80.5594	78.3355	75.4617	54.5803	77.4688
39.9333	53.9509	46.3568	49.6994	51.8033	46.8199	84.7775	73.2709	60.6903	49.8823	71.0239
46.5833	114.174	105.522	94.6039	102.422	64.5377	156.219	142.296	144.539	143.012	114.845
53.0833	136.849	108.954	104.179	101.046	92.4926	167.676	157.996	145.785	146.644	142.924
59.5667	124.951	101.112	100.125	102.059	75.7644	165.129	148.981	145.506	143.132	143.016
66.2167	30.0772	50.0781	27.074	19.6408	21.626	49.8025	25.6846	25.6688	18.5417	31.8993
72.7	11.5206	35.3573	11.1091	3.0526	17.9893	47.242	27.9314	8.41223	8.98993	30.3289
79.2	14.7562	27.1632	12.0882	0.325595	9.39693	40.9734	28.7768	29.8904	17.4858	31.58
Figure 3E - Basal Respiration	OCR(pmol/min)
CTRL	132.28	127.24	123.87
BMI1High;CHD7Low	162.46	203.43	158.01
Figure 3E - ATP production	OCR(pmol/min)
CTRL	114.936	103.22	105.731
BMI1High;CHD7Low	117.123	122.715	85.9557
Figure 3E - Maximal Respiration	OCR(pmol/min)
CTRL	81.7911	93.0695	83.0957
BMI1High;CHD7Low	132.311	137.373	137.654
	ECAR (mpH/min)
Figure 3G	CTRL					BMI1High;CHD7Low
0.816667	3.71338	5.2736	9.61676	8.01335	4.34879	8.34875	7.65878	9.62922	2.08963	6.9553
7.31667	2.44724	4.33916	8.12653	8.6362	5.93498	9.63769	9.17078	9.63104	4.05653	9.59655
13.8	2.67863	3.51755	8.0472	7.33871	3.78262	8.83911	8.67259	8.26537	3.27589	10.2121
20.3	2.26327	4.22764	6.7193	8.05319	3.57103	8.07593	8.90863	7.92218	2.3937	8.99308
26.9667	9.78005	9.28984	17.7745	9.41107	11.6892	19.4969	17.4996	12.1276	10.8462	21.1428
33.4667	12.679	14.8353	21.9784	10.4602	14.5158	24.8959	21.9599	19.5754	18.4103	26.4934
39.9333	14.383	16.5843	23.827	12.802	15.0026	27.6173	25.8424	22.9871	21.148	28.8534
46.5833	21.0488	21.9842	35.8184	15.8034	19.8134	28.3268	33.954	29.1985	28.8326	38.0948
53.0833	19.7214	20.2427	35.0007	16.2648	19.9567	28.4017	32.0238	27.4256	28.2238	38.7133
59.5667	20.7929	21.2514	34.5945	17.6637	20.0512	29.579	33.9992	28.3634	27.9998	38.8225
66.2167	1.95029	4.11944	6.27443	6.06902	2.34593	8.07805	6.82316	5.63945	3.83177	5.09704
72.7	3.17572	3.34572	4.45069	3.15489	2.47456	4.46139	4.95645	3.77793	2.72311	3.72721
79.2	2.11002	3.54734	3.97739	2.1326	2.0278	4.85785	5.25304	4.74887	2.94367	5.21891
Figure 3G - Glycolysis	ECAR (mpH/min)
CTRL	12.12	12.36	4.75	11.43
BMI1High;CHD7Low	19.54	16.93	15.06	18.75	19.86
Figure 3B - Glycolitic Capacity	ECAR (mpH/min)
CTRL	18.79	17.76	16.24
BMI1High;CHD7Low	21.5	25.09	20.44	25.61
Figure 3H	ATP content (RLU/mg protein)
CTRL	0.885084	1.04951	1.02948	0.939814	0.942051	0.960088	0.951102	1.08756	1.06651
BMI1High;CHD7Low	0.761598	0.778893	0.853414	0.666283	0.78823	0.795235	0.702232	0.698364	0.839957
Figure 3I	ADP/ATP ratio (RLU)
CTRL	1.78095	2.11452	3.19344	2.25532	2.63929	1.1101	0.012465	-0.33768	-1.668	-1.1004
BMI1High;CHD7Low	3.28008	2.54785	3.78061	2.82423	3.79765	2.18626	0.968951	0.147463	0.169514	2.8126

## Sheet: Figure S3
	OCR(pmol/min)
Figure S3A	CTRL			BMI1High;CHD7Low
1.43333	244.682	194.704	213.04	135.819	131.013	165.388	177.089
10	234.066	195.847	200.26	134.724	122.738	159.603	180.759
18.5667	239.09	193.946	193.117	140.157	129.981	158.76	185.844
27.3833	93.7096	64.0729	77.4668	51.9787	52.4278	72.2457	78.3719
35.9667	95.35	70.28	81.9217	50.9343	50.9242	70.771	72.75
44.55	111.697	79.6886	96.8549	57.23	52.1179	70.5228	74.7871
53.1333	114.147	78.7142	91.5711	58.6536	56.0419	80.7692	82.6696
61.7	116.828	84.0546	95.0082	66.0213	54.8746	79.0875	82.7879
70.2667	115.685	88.4448	97.7666	67.2021	66.7278	80.022	86.7842
78.8333	120.324	86.4962	103.32	71.1417	57.0232	77.8594	85.4097
87.4	110.942	81.2047	95.6496	69.4331	65.117	84.4161	86.8274
95.9667	110.099	81.7541	94.0843	65.5399	66.6526	85.8883	79.2997
104.55	110.541	89.1865	95.9195	71.6858	60.6533	90.7738	83.5053
113.117	111.588	87.5673	94.4415	71.4759	62.9802	92.1079	88.7321
121.7	111.554	87.4005	95.2175	72.1599	66.9043	86.3276	90.8258
130.267	114.295	87.3606	93.8398	68.6229	70.6564	88.6328	92.6087
138.833	113.474	87.079	94.1623	71.9775	59.2508	86.8779	84.3303
147.417	116.014	87.6795	92.8909	76.3542	56.851	78.4482	75.3155
156.233	271.992	226.051	213.163	157.51	105.417	167.009	167.629
164.8	258.777	210.675	192.55	148.596	102.394	150.583	147.067
173.367	233.548	190.666	180.263	131.798	100.052	138.482	138.223
182.183	75.6158	56.8173	51.2165	34.0559	38.2262	55.5038	51.2978
190.767	83.1706	63.1536	54.161	37.2645	24.0067	43.6918	43.8633
199.35	83.1505	63.1246	46.0176	38.3319	31.2564	44.9017	51.1139
Figure S3A - Basal Respiration	OCR(pmol/min)
CTRL	163.474	137.129	147.099
BMI1High;CHD7Low	106.101	105.975	115.068
Figure S3A - ATP-linked	OCR(pmol/min)
CTRL	145.381	129.874	115.65
BMI1High;CHD7Low	89.2226	79.057	88.2368	113.094
Figure S3A - Maximal Respiration	OCR(pmol/min)
CTRL	196.376	169.234	167.145
BMI1High;CHD7Low	123.454	81.4099	123.317	123.766
Figure S3B	MT-DN1 Relative Quantity
CTRL	0.825355	1.2116
BMI1High;CHD7Low	0.77238	0.96896	0.948228	1.1553
Figure S3C	Mitotracker (relative membrane potential)
CTRL	0.927602	0.707983	0.853708	1.19944	1.0145	1.08189	0.838227	0.773415
BMI1High;CHD7Low	1.77832	1.75293	1.07911	2.43325	1.1852	1.28355	1.21245	1.42092
Figure S3E	HK2 Expression
G4 MB no signature	1.11353	-0.07413	0.205632	-0.10513	0.749873	0.368142	0.625196	0.409859	0.306475	-0.15185	0.352973	0.401501	-0.21744	1.1388	-0.02894	-0.46395	-0.73818	-0.743	0.877277	-0.11615	1.34367	-0.14527	-1.08997	0.118119	0.017568	-0.8585	-0.97448	-0.87333	-0.32799	-0.31189	0.197795	-1.35278	-0.12783	1.5953	0.006606	0.921641	-0.60648	-0.30669	1.15737	0.035215	0.331312	0.745347	-0.7711	-0.77777	-1.00395	-0.17105	-1.03304	0.845858	0.177973
G4 MB BMI1High;CHD7Low	-0.61655	-0.35366	-0.15179	-0.5062	-0.01835	-0.31616	-0.35298	1.92135	-0.18177	0.749622	0.148841	-0.11317	0.553495	0.279282	-0.46187	0.948385	0.250387	0.267435	-0.40857	-0.02439	-1.24031	0.145356	-0.82995	-0.07674	-0.58904	-0.3233	-0.81383	1.50226	1.6908	0.921757	-1.82985	-0.76792	-0.65206	1.08549	-1.20021	-0.75784	-0.9401	-0.69808	-0.24416	-0.53242	-1.37109	-0.7961	-0.62091	-0.82979	-0.58485	-0.08709	-0.3945	-0.24702	1.4544
Figure S3E	PFKP Expression
G4 MB no signature	1.96013	-1.25314	0.547672	1.31448	-0.28573	1.18267	-0.18949	1.26175	-0.4635	0.031136	0.123654	0.660827	1.96121	0.947921	-1.24799	0.393699	0.38222	1.03737	2.4309	0.122606	2.37108	0.336293	-1.10972	0.882418	-0.70519	1.19833	-0.21526	-0.34305	0.906024	0.462229	0.03473	-0.97227	2.27143	1.29278	1.31014	1.21265	0.945657	0.434775	-0.59532	2.81687	0.596408	-0.6665	0.220234	0.361602	-0.12947	0.992042	1.05994	1.13253	0.421124
G4 MB BMI1High;CHD7Low	0.304042	1.58175	3.3523	-0.31215	-0.90572	3.21195	1.08741	0.642697	-0.12431	-0.09092	2.25276	-0.3944	1.25573	-2.02076	-0.32393	2.17531	0.7059	2.35779	1.20653	-0.45473	-1.04725	0.19882	-1.10539	0.44706	1.16532	0.576238	1.21255	1.2173	0.888011	0.507134	1.58944	0.170854	-0.62003	0.106124	0.154906	0.464647	1.2635	-0.50492	-1.11193	-0.8081	1.31221	1.07493	-0.98819	-1.1914	-0.65519	-0.0633	1.03016	0.008798	-1.61956
Figure S3E	ENO4 Expression
G4 MB no signature	0.567269	-1.04333	1.4645	0.308685	-0.49948	0.262052	0.908773	-0.44389	-1.71862	1.54138	0.38022	-0.98414	-1.27588	2.31484	-0.46076	0.211065	0.127471	0.368262	1.06327	-0.44429	-0.90173	0.457883	0.160385	0.098355	-0.62704	2.06974	0.753287	-0.0253	-0.51047	2.06435	0.364557	-0.57179	0.424692	0.0865	0.901322	0.369489	2.06957	0.591459	1.88312	1.20541	1.18123	-1.05247	-0.30923	0.797029	2.01753	0.014311	-0.43578	3.39496	0.070702
G4 MB BMI1High;CHD7Low	-0.10999	1.48231	0.664647	1.48044	0.032248	1.34309	-0.75547	2.57801	2.17314	0.40335	0.571179	-0.80311	1.32293	-0.79738	0.391485	1.49645	0.233325	-0.59135	-0.19835	0.542314	-0.78705	1.43069	-0.91408	0.374732	1.51433	0.578352	-0.97571	1.05652	1.14538	-0.57243	-0.06253	-0.36578	-0.63746	0.32569	-1.19869	-0.18073	-0.08571	-0.8632	-1.43308	-1.35542	1.18249	-0.21573	-0.88539	-0.16746	1.8816	-1.38537	-1.08986	1.18193	0.358392
Figure S3E	PDK1 Expression
G4 MB no signature	2.62184	0.800952	0.467922	-0.61884	0.308938	1.70515	0.114173	3.23215	1.03437	1.26322	2.02976	1.27303	0.953922	1.52298	-0.10204	-0.18804	-0.1607	-0.09204	2.83376	-0.42499	2.5587	-0.28852	-1.0409	1.53204	-0.11471	0.780387	0.881403	-1.53748	-0.35547	0.209274	-0.08246	-1.02513	0.567987	2.20448	1.15675	2.03462	0.731585	1.98683	1.09276	0.48514	-0.59356	2.55245	0.765804	0.062724	0.052184	0.521148	2.21251	0.650668	0.347247
G4 MB BMI1High;CHD7Low	0.08013	0.982558	2.58289	0.632491	0.383108	1.34416	1.0589	-0.47296	1.41429	1.46969	-0.20935	0.714752	1.27485	-0.95491	-0.15362	1.71706	0.83509	0.821592	0.72977	-0.12424	-0.71768	-1.10481	-0.51329	1.05029	0.314391	1.58131	0.634259	1.93077	-0.11208	0.908648	-0.78103	-0.54413	-0.14933	1.11413	-0.81414	-0.71667	1.56317	-1.08612	-0.68996	0.12259	-1.19813	-1.58998	-1.12427	-0.70534	0.394863	0.088107	0.257244	-1.10261	1.77034
Figure S3E	LDHB Expression
G4 MB no signature	-0.57991	-1.01964	-0.60955	0.164912	2.0605	-2.5082	-0.81056	-1.17231	0.852917	2.1266	-0.59774	-1.10313	-0.17265	1.17142	-0.55771	0.395224	1.27095	-0.58866	0.317241	-0.23754	-0.11418	-0.23621	-1.49453	-0.9315	1.08985	0.36615	0.229477	-0.22417	0.670775	1.0584	1.30625	0.428071	1.4515	1.23412	-0.84222	0.705707	-1.05356	0.596489	-0.06318	-0.2413	1.11665	1.08949	1.82827	1.13465	-0.51537	0.921133	-0.49835	0.037018	0.182452
G4 MB BMI1High;CHD7Low	0.400779	1.72258	2.33477	0.947354	0.051586	1.19578	-1.28814	-2.60628	0.450242	-1.23759	-0.12935	0.106193	-1.50824	-1.62005	-0.0815	-0.91469	0.37728	0.317268	1.49005	-0.28805	0.138692	-0.50373	-0.18138	1.24908	1.52523	2.88399	2.22289	0.867253	0.104744	0.185862	1.07711	-0.55599	1.02545	-0.79203	0.045984	0.324214	2.15949	0.194552	-0.34117	-0.81204	1.41175	-0.59382	-0.82705	0.091475	1.85963	1.00699	0.69155	0.358361	-1.05692
Figure S3G	CTRL				CTRL+IP6					BMI1High;CHD7Low					BMI1High;CHD7Low +IP6
0.816667	291.343	292.763	271.033	292.356	207.988	229.339	224.215	207.09	156.413	117.087	142.054	110.68	190.066	90.7293	206.154	101.112	226.23	206.72	212.779
7.31667	288.545	291.112	268.113	281.864	203.637	230.026	216.911	195.604	123.965	109.572	136.659	97.7262	177.399	80.2878	187.545	75.6541	218.678	200.245	203.473
13.8	281.59	288.054	260.745	280.568	202.818	222.238	208.169	194.974	128.731	102.766	123.821	88.7465	175.412	71.734	172.225	65.8784	210.787	198.321	193.32
20.3	68.5006	91.3758	88.3851	91.2919	126.631	76.1097	22.6439	69.821	65.2618	34.0938	57.4936	-16.1098	119.12	47.1315	57.0065	39.8391	82.57	68.7815	54.1197
26.9667	74.6694	100.083	90.9434	95.3206	131.429	83.9258	38.9459	82.1654	74.8571	36.7101	63.0007	0.373447	122.677	50.7339	63.9323	45.189	93.8039	71.7615	66.0066
33.4667	128.984	144.021	140.647	156.015	156.141	116.944	93.6011	108.235	87.1772	53.9879	72.2225	17.0931	123.505	40.5719	77.5928	30.622	110.519	100.003	80.9306
39.9333	141.89	154.388	158.802	171.17	160.399	127.672	112.446	121.547	87.6255	63.717	87.9406	33.1541	129.919	49.3484	77.1118	24.8681	107.699	97.7938	77.7344
46.5833	473.759	441.172	575.218	533.52	347.601	441.922	525.978	463.236	196.378	175.569	169.888	142.239	206.19	63.4048	238.12	36.5886	371.635	361.167	281.869
53.0833	313.974	286.222	371.754	355.67	256.452	284.002	325.833	300.868	109.35	99.2366	100.764	78.098	170.317	48.8571	133.379	25.2794	225.465	241.038	178.468
59.5667	235.156	219.504	280.483	273.88	227.65	224.09	237.027	231.106	87.437	73.9076	79.0648	43.0154	141.849	30.8844	101.488	28.3673	176.372	192.991	142.512
66.2167	26.3023	48.9326	21.4286	36.1948	107.47	38.8528	-3.30629	23.4143	20.743	23.129	36.1811	-19.0932	107.634	20.7784	12.436	5.35709	20.083	37.9514	13.5655
72.7	32.3515	53.5416	30.8078	33.2204	107.141	37.036	-7.55281	27.076	16.4271	15.2597	29.8266	-28.6889	97.923	15.5584	10.4673	8.4938	18.5806	37.51	12.1039
79.2	24.4474	44.3558	22.5166	35.9276	98.7736	26.0994	-15.1363	16.5554	8.82424	16.4031	29.2793	-19.3856	97.0475	16.7719	8.81974	4.15009	15.7568	30.4061	11.3783
Figure S3H	Mitotracker (relative membrane potential)
CTRL	1.07283	1.02946	0.650933	1.04684	1.07292	1.04955	0.98624	1.11326	0.846672	1.01535	1.02757	0.9723	0.951799	1.00576	1.15853
BMI1High;CHD7Low	1.02946	1.02946	1.07374	1.06135	1.23413	1.13204	1.05578	0.963771	0.999032	1.09621	0.96697	1.02462	1.18821	1.0639	0.985338
Figure S3I	MT-DN1 Relative Quantity
CTRL	1.22702	1.53984	1.04357
BMI1High;CHD7Low	0.785255	0.780953	1.18929
	ECAR (mpH/min)
Figure S3J	CTRL				CTRL+IP6				BMI1High;CHD7Low				BMI1High;CHD7Low +IP6
0.816667	3.74527	2.30772	1.36562	1.86263	2.50482	4.81377	3.73782	1.21379	3.20671	10.3528	9.45387	6.6764	2.88751	3.40997	6.55292	3.03555	6.90681
7.3	0.808675	2.00896	0.577882	0.807664	2.13151	3.61686	3.56463	1.25847	4.09889	4.06238	6.10462	7.38047	2.17058	2.45732	4.73925	1.65464	5.65698
13.7833	1.0333	1.64893	0.698937	1.02239	1.94497	4.70488	3.27371	1.368	3.44073	2.76548	5.51237	5.93893	3.67642	3.27469	5.03878	1.94761	5.28362
20.2667	0.715785	1.96026	2.47258	2.648	2.67686	3.72327	4.40708	1.46922	2.99451	2.42543	4.92315	6.05903	2.40648	2.28993	4.02994	1.23191	4.71748
26.9333	6.55234	9.03104	6.02701	5.23785	6.89721	10.3359	10.202	5.20034	8.45711	8.4017	12.6543	12.7704	8.23235	10.1206	10.3863	7.73367	9.44393
33.4	7.65991	7.49103	5.25345	4.85639	7.97952	10.8248	10.439	5.26593	10.5881	10.4963	13.8581	14.7961	6.32372	8.36627	10.4405	7.05118	9.64447
39.8667	6.49005	9.08297	6.26065	4.98848	8.25142	9.46554	9.20465	5.21971	7.75821	8.61929	12.4339	12.1843	7.48459	7.5776	10.7553	8.18024	9.42547
46.5167	7.28255	7.97181	6.75484	5.33437	7.89816	8.98616	8.29298	5.38236	9.1853	9.82231	15.7368	16.0905	8.84788	9.11829	12.3012	8.90244	11.3768
53	7.09562	8.19369	6.07561	5.52237	6.1982	7.10665	7.63389	4.58284	9.39641	10.6708	15.5351	16.9498	7.96988	9.98076	12.0581	9.52829	11.3072
59.4667	7.7762	6.78471	6.30188	5.44504	5.49128	6.04444	6.96436	3.48889	9.24662	9.60995	15.4583	17.4848	9.69281	9.26443	12.015	9.3169	12.3888
66.1167	-1.28518	0.037238	-0.3565	-0.932935	-0.930466	-0.126481	-0.839149	-1.17098	0.777118	2.00982	1.23605	2.70002	1.246	2.43253	3.28774	2.78098	2.68614
72.6	-0.058458	1.88557	0.486501	0.612751	1.15203	-0.021535	-0.308522	-0.181832	2.63199	1.22398	3.22813	3.57009	2.17374	2.60375	3.3103	2.28128	2.02834
79.0833	1.38716	2.72459	1.80916	2.3988	0.990849	1.64931	1.15182	1.07021	1.98579	1.55187	2.06495	3.11168	4.0237	2.50103	3.51006	2.36902	2.14721
Figure S3J - Glycolysis	ECAR (mpH/min)
CTRL	5.57468	6.94413	3.78806	2.58986
CTRL+IP6	5.57456	6.45045	6.03193	3.79671
BMI1High;CHD7Low	7.59355	8.0709	8.93491	8.73704
BMI1High;CHD7Low+IP6	5.82587	7.83063	6.72535	6.94833
Figure S3J - Glycolitic Capacity	ECAR (mpH/min)
CTRL	5.94838	7.06041	6.23343	4.28225
CTRL+IP6	5.22129	5.26289	3.8859	3.91314
BMI1High;CHD7Low	6.4019	8.24537	10.8136	11.4258
BMI1High;CHD7Low+IP6	7.69083	8.27126	8.29639	7.67133
[truncated: 195 more columns]

## Sheet: Figure 4
	number of viable cells
Figure 4A - CTRL	0 mM									1 mM										2.5 mM									5 mM
Day 0	20000	20000	20000	20000	20000	20000	20000			20000	20000	20000	20000	20000	20000	20000	20000			20000	20000	20000	20000	20000	20000	20000	20000		20000	20000	20000	20000	20000	20000	20000	20000
Day 1	46000	40000	40000	47000	39000	44000	46000			36000	30000	26000	44000	30000	37000					8000	18000	20000	13000	18000	47000	57000	28000	38000	19000	25000	29000	30000	27000	32000	16000	18000
Day 2	47000	64000	62000	33000	46000	38000	37000	65000	60000	62000	61000	83000	74000	60000	65000	50000	51000	62000	44000	63000	49000	67000	47000	49000	62000	43000	43000	54000	29000	27000	14000	40000	20000	24000	53000	12000	10000	27000
Day 3	65000	97000	105000	61000	40000	59000	52000			77000	56000	51000	56000	55000	55000					49000	63000	49000	47000	39000	33000	37000			29000	40000	37000	8000	10000	7000	5000
	number of viable cells
Figure 4A - BMI1High;CHD7Low	0 mM										1 mM										2.5 mM										5 mM
Day 0	20000	20000	20000	20000	20000	20000	20000	20000			20000	20000	20000	20000	20000	20000	20000	20000			20000	20000	20000	20000	20000	20000	20000	20000			20000	20000	20000	20000	20000	20000	20000	20000
Day 1	63000	63000	73000	56000	61000	63000	35000	74000	38000	41000	29000	17000	25000	16000	13000	15000	16000	24000			6000	3000	2000	4000	5000	9000	38000	35000	20000	20000	3000	16000	21000	2000	12000	17000	8000	14000
Day 2	61000	97000	69000	67000	76000	88000	72000	68000	62000	67000	41000	35000	29000	34000	35000	33000	46000	26000	29000	40000	39000	35000	24000	33000	40000	23000	46000	41000	23000	34000	13000	17000	14000	15000	14000	19000	9000	13000	2000	2000
Day 3	122000	153000	132000	54000	68000	85000	108000				30000	28000	32000	55000	48000	48000	44000				27000	23000	30000	46000	45000	44000	39000				14000	11000	3000	0	3000	3000
	number of viable cells
Figure 4A - BMI1High;CHD7Low+shBMI1	0 mM										1 mM										2.5 mM										5 mM
Day 0	20000	20000	20000	20000	20000	20000	10000	10000			20000	20000	20000	20000	20000	20000	10000	10000			20000	20000	20000	20000	20000	20000	10000	10000			20000	20000	20000	20000	20000	20000	10000	10000
Day 1	43000	39000	52000	65000	51000	54000	19000	15000			85000	85000	27000	82000	75000	29000	13000	17000	12000	14000	45000	18000	42000	40000	34000	31000	18000	12000	16000	16000	62000	18000	46000	17000	11000	10000
Day 2	105000	65000	64000	87000	70000	73000	16000	22000	16000	20000	109000	102000	78000	132000	83000	68000	14000	12000	21000	19000	74000	96000	112000	43000	62000	71000	27000	26000	23000	23000	72000	72000	83000	52000	29000	87000	4000	7000	10000	7000
Day 3	80000	80000	78000	23000	21000	24000	25000				77000	104000	80000	20000	16000	24000	20000				116000	97000	114000	26000	21000	26000	25000				96000	55000	83000	15000	10000	13000	8000
	viability relative to vehicle
Figure 4B	CTRL								BMI1High;CHD7Low								BMI1High;CHD7Low+shBMI1
0 mM	0.923077	1.06154	1.08462	0.923077	0.923077	1.08462	1.0375	0.9625	0.997361	0.997361	1.15567	0.886544	0.965699	0.997361	0.776596	1.2234	0.848684	0.769737	1.02632	1.28289	1.00658	1.06579	1.11765	0.882353
1 mM	0.830769	0.692308	0.6	1.01538	0.75	0.925			0.459103	0.269129	0.395778	0.253298	0.205805	0.237467	0.340426	0.510638	1.67763	1.67763	0.532895	1.61842	1.48026	0.572368	0.735294	0.911765
2.5 mM	0.184615	0.415385	0.461538	0.3	0.415385	0.9375	1.1875		0.094987	0.047493	0.031662	0.063325	0.079156	0.14248	0.617021	0.585106	0.888158	0.355263	0.828947	0.789474	0.671053	0.611842	1	0.823529
5 mM	0.438462	0.576923	0.669231	0.692308	0.623077	0.738462	0.4	0.45	0.047493	0.253298	0.332454	0.031662	0.189974	0.269129	0.170213	0.297872	1.22368	0.355263	0.907895	0.335526	0.647059	0.588235
	viability relative to vehicle
Figure 4C	CTRL									BMI1High;CHD7Low
0 mM	0.652174	0.978261	1.36956	1.17073	0.95122	0.878049	1.05	1.05	0.9	1	0.9	1.1	0.957447	1.02128	1.02128	0.792453	0.622642	1.58491
1 mM	1.23913	0.913044	0.521739	0.841463	0.878049	0.731707	1.425	0.75	1.35	1.8	1.45	1.5	0.829787	0.957447	0.957447	1.4717	1.35849	1.13207
2.5 mM	1.17391	1.56522	1.1087	1.35366	0.987805	0.47561	1.425	1.65	1.575	1.1	1.08511	0.893617	1.14894	0.679245	1.01887	1.01887
5 mM	1.1087	1.8913	1.04348	0.731707	0.914634	0.768293	1.5	1.875	1.725	1.8	1.55	1.55	1.34043	1.08511	1.14894	1.24528	1.41509	1.5283
	PPIP5K2 Relative quantity
Figure 4G	CTRL			BMI1High;CHD7Low
0 mM	1.0543	0.935834	1.00986	1.03216	1.24929	0.71855
1 mM	0.628219	0.459566	1.06084	0.336866	0.385573	0.274062
2.5 mM	0.771445	0.325571	1.307	0.529691	0.470523	0.444796
5 mM	0.881835	0.832049	0.9851	0.501303	0.485239	0.398916

## Sheet: Figure S4
	viability (relative to vehicle)
Figure S4A - 24 hours	CTRL								BMI1High;CHD7Low								BMI1High;CHD7Low + shBMI1
0 mM	0.923077	1.06154	1.08462	0.923077	0.923077	1.08462	1.0375	0.9625	0.997361	0.997361	1.15567	0.886544	0.965699	0.997361	0.776596	1.2234	0.848684	0.769737	1.02632	1.28289	1.00658	1.06579	1.11765	0.882353
1 mM	0.830769	0.692308	0.6	1.01538	0.75	0.925			0.459103	0.269129	0.395778	0.253298	0.205805	0.237467	0.340426	0.510638	1.67763	1.67763	0.532895	1.61842	1.48026	0.572368	0.735294	0.911765
2.5 mM	0.184615	0.415385	0.461538	0.3	0.415385	0.9375	1.1875		0.094987	0.047493	0.031662	0.063325	0.079156	0.14248	0.617021	0.585106	0.888158	0.355263	0.828947	0.789474	0.671053	0.611842	1	0.823529
5 mM	0.438462	0.576923	0.669231	0.692308	0.623077	0.738462	0.4	0.45	0.047493	0.253298	0.332454	0.031662	0.189974	0.269129	0.170213	0.297872	1.22368	0.355263	0.907895	0.335526	0.647059	0.588235
	viability (relative to vehicle)
Figure S4A - 48 hours	CTRL								BMI1High;CHD7Low								BMI1High;CHD7Low + shBMI1
0 mM	0.972414	1.32414	1.28276	0.682759	0.951724	0.786207	0.71134	1.28866	0.997361	0.997361	1.15567	0.886544	0.965699	0.997361	0.776596	1.2234	0.848684	0.769737	1.02632	1.28289	1.00658	1.06579	1.11765	0.882353
1 mM	1.28276	1.26207	1.53103	1.24138	1.04124	1.09278			0.459103	0.269129	0.395778	0.253298	0.205805	0.237467	0.340426	0.510638	1.67763	1.67763	0.532895	1.61842	1.48026	0.572368	0.735294	0.911765
2.5 mM	1.30345	1.01379	1.38621		0.972414	1.01379	1.08247	1	0.094987	0.047493	0.031662	0.063325	0.079156	0.14248	0.617021	0.585106	0.888158	0.355263	0.828947	0.789474	0.671053	0.611842	1	0.823529
5 mM	0.6	0.558621	0.827586	0.413793	0.496552	0.670103	0.381443		0.047493	0.253298	0.332454	0.031662	0.189974	0.269129	0.170213	0.297872	1.22368	0.355263	0.907895	0.335526	0.647059	0.588235
	viability (relative to vehicle)
Figure S4A - 72 hours	CTRL					BMI1High;CHD7Low					BMI1High;CHD7Low + shBMI1
0 mM	0.730337	1.08989	1.17978	0.95283	1.04717	0.899263	1.12776	0.972973	0.774603	1.2254	1.0084	1.0084	0.983193	0.934783	1.06522
1 mM	0.865169	0.629213	1.00943	1.03774		0.22113	0.206388	0.235872	0.653968	0.584127	0.970588	1.31092	1.0084	0.782609	0.956522
2.5 mM	0.550562	0.707865	0.550562	0.811321	0.660377	0.199017	0.169533	0.22113	0.577778	0.526984	1.46219	1.22269	1.43697	1.02174	1.1087
5 mM	0.325843	0.449438	0.41573	0.169811		0.103194	0.081081	0.0190476	0.0380952		1.21008	1.04622	0.543478	0.456522
	Apoptosis (Casp-3 activity, OD 405nm))
Figure S4A - 72 hours	CTRL				BMI1High;CHD7Low
0 mM	0.105	0.101	0.089	0.091	0.078	0.074	0.091	0.09
1 mM	0.096	0.094	0.096	0.107	0.08	0.078	0.115	0.099
2.5 mM	0.097	0.092	0.103	0.121	0.074	0.078	0.098	0.107
5 mM	0.117	0.116	0.108	0.105	0.079	0.082	0.102	0.101
Figure S4C	FLT3 Relative Expression
CTRL	1	1	0.501169
shBMI1	3.75011	2.4014	3.18248
Figure S4C	MET Relative Expression
CTRL	1	1	1	1	0.578926
shBMI1	5.50541	11.6987	11.6987	5.87952	4.9294
Figure S4C	PPIP5K1B Relative Expression
CTRL	1	1	1	1	0.568214	1
shBMI1	1.36192	0.368579	0.368579	1.54971	1.05415	1.39682

## Sheet: Figure 5
Figure 5A-Cisplatin	CTRL - viability (relative to vehicle)
0 nM	0.918919	1.08108	0.923077	1.07692	0.934579	1.06542
16.6 nM	0.675676	0.72973	0.923077	0.923077	1.12149	1.3271
33.3 nM	0.540541	0.756757	0.892308	0.707692	1.02804	0.878505
Figure 5A-Etoposide	CTRL - viability (relative to vehicle)
0 nM	0.980392	1.01961	1	1	0.9	1.1
6.8 nM	0.54902	0.764706	0.909091	0.757576	0.72	0.94
13.6 nM	0.784314	0.72549	0.787879	0.848485	0.8	0.82
Figure 5A-Cisplatin	BMI1High;CHD7Low - viability (relative to vehicle)
0 nM	0.902439	1.09756	1.19048	0.809524	0.954545	1.04546
16.6 nM	0.560976	0.512195	0.785714	0.642857	0.795455	0.840909
33.3 nM	0.463415	0.365854	0.619048	0.595238	0.522727	0.613636
Figure 5A-Etoposide	BMI1High;CHD7Low - viability (relative to vehicle)
0 nM	0.779221	1.22078	0.809524	1.19048	0.923077	1.07692
6.8 nM	0.909091	0.701299	0.595238	0.928571	0.892308	0.923077
13.6 nM	0.519481	0.545455	0.47619	0.619048	0.892308	0.492308
	CTRL - viability (relative to vehicle)
Figure 5B	0 nM Cisplatin						16.6 nM Cisplatin						33.3 nM Cisplatin
0 mM	0.918919	1.08108	0.923077	1.07692	0.934579	1.06542	0.675676	0.72973	0.923077	0.923077	1.12149	1.3271	0.540541	0.756757	0.892308	0.707692	1.02804	0.878505
1 mM	0.783784	1.18919	0.953846	1.10769	1.12149	1.12149	0.648649	0.72973	0.738462	0.676923	0.990654	1.23365	0.783784	0.72973	0.923077	1.10769	1.04673	0.897196
2.5 mM	0.918919	0.72973	0.830769	0.707692	0.616822	1.17757	1.27027	0.621622	1.07692	1.04615	1.27103	1.04673	0.72973	0.972973	0.830769	0.892308	0.635514	0.560748
5 mM	0.567568	0.648649	0.461538	0.553846	0.392523	0.448598	0.432432	0.540541	0.615385	0.646154	0.392523	0.691589	0.972973	0.945946	0.830769	0.738462	0.411215	0.523364
	BMI1High;CHD7Low - viability (relative to vehicle)
Figure 5B	0 nM Cisplatin						16.6 nM Cisplatin						13.6 nM Cisplatin
0 mM	0.902439	1.09756	1.19048	0.809524	0.954545	1.04546	0.560976	0.512195	0.785714	0.642857	0.795455	0.840909	0.463415	0.365854	0.619048	0.595238	0.522727	0.613636
1 mM	0.463415	0.536585	0.690476	0.642857	0.340909	0.568182	0.390244	0.317073	0.547619	0.47619	0.681818	0.931818	0.341463	0.243902	0.404762	0.428571	0.477273	0.340909
2.5 mM	0.341463	0.365854	0.380952	0.547619	0.25	0.227273	0.365854	0.268293	0.357143	0.333333	0.409091	0.25	0.243902	0.195122	0.333333	0.380952	0.318182	0.136364
5 mM	0.341463	0.317073	0.333333	0.357143	0.227273	0.159091	0.292683	0.243902	0.214286	0.238095	0.181818	0.136364	0.146341	0.121951	0.190476	0.166667	0.136364	0.113636
	CTRL - viability (relative to vehicle)
Figure 5C	0 nM Etoposide						6.8 nM Etoposide						33.3 nM Etoposide
0 mM	0.980392	1.01961	1	1	0.9	1.1	0.54902	0.764706	0.909091	0.757576	0.72	0.94	0.784314	0.72549	0.787879	0.848485	0.8	0.82
1 mM	0.823529	0.686275	0.727273	0.787879	0.58	1.28	0.529412	0.784314	0.484848	0.757576	1.16	0.74	0.352941	0.431373	0.515152	0.636364	0.6	0.56
2.5 mM	0.607843	0.784314	0.787879	0.818182	0.7	1.02	0.666667	0.803922	0.69697	0.545455	1.14	0.92	0.568627	0.509804	0.848485	0.484848	0.56	0.58
5 mM	0.490196	0.352941	0.575758	0.606061	0.58	0.52	0.45098	0.529412	0.69697	0.636364	0.5	0.5	0.392157	0.392157	0.757576	0.515152	0.36	0.22
	BMI1High;CHD7Low - viability (relative to vehicle)
Figure 5C	0 nM Etoposide						6.8 nM Etoposide						33.3 nM Etoposide
0 mM	0.779221	1.22078	0.809524	1.19048	0.923077	1.07692	0.909091	0.701299	0.595238	0.928571	0.892308	0.923077	0.519481	0.545455	0.47619	0.619048	0.892308	0.492308
1 mM	0.675325	0.571429	0.309524	0.52381	0.461538	0.523077	0.545455	0.519481	0.47619	0.666667	0.8	0.676923	0.623377	0.519481	0.428571	0.428571	0.430769	0.276923
2.5 mM	0.311688	0.38961	0.428571	0.47619	0.307692	0.615385	0.519481	0.649351	0.571429	0.595238	0.892308	0.646154	0.337662	0.337662	0.404762	0.404762	0.553846	0.492308
5 mM	0.285714	0.25974	0.47619	0.380952	0.276923	0.276923	0.25974	0.415584	0.428571	0.333333	0.184615	0.369231	0.38961	0.25974	0.238095	0.380952	0.430769	0.492308
Figure 5E	Percentage Survival
Days elapsed	0	28	31	33	35	36	38	40	44	45	46	47	48	49	51	52	54	55	58	59	60	61	62	63	64	66	69	70	71	77
BMI1High;CHD7Low Vehicle	100	66.6667	44.4444	33.3333	22.2222	11.1111		0
BMI1High;CHD7Low IP6	100							77.7778		44.4444			33.3333							22.2222	11.1111				0
BMI1High;CHD7Low Cisplatin	100											83.3333				66.6667	50	16.6667					0
BMI1High;CHD7Low IP6+Cisplatin	100																	85.7143		71.4286	57.1429	42.8571		28.5714		14.2857		0
Figure 5F	Percentage Survival
Days elapsed	0	28	31	33	35	36	38	40	44	45	46	47	48	49	51	52	54	55	58	59	60	61	62	63	64	66	69	70	71	77
CTRL Vehicle	100						85.7143	71.4286	57.1429				28.5714		14.2857										0
CTRL IP6	100											85.7143				71.4286		42.8571	28.5714			14.2857					0
CTRL Cisplatin	100										83.3333						33.3333												16.6667	0
CTRL IP6+Cisplatin	100											85.7143		71.4286				57.1429						42.8571			28.5714	14.2857		0
Figure 5G	Tumour Area (mm2)
CTRL vehicle	8430397	9110464
CTRL IP6+Cisp	19118470	16339260	19985960	9069769
BHigh;CLow vehicle	48868200	50904440	29537880	34560140	26457650	43592690	42952260	32147920
BHigh;CLow IP6+Cisp	18837730	12312830	3719665	20283330	8959339	4531994
Figure 5H	Ki-67+/total cells
CTRL vehicle	0.538438	0.587473
CTRL IP6+Cisp	0.635055	0.596486
BHigh;CLow vehicle	0.54883	0.585819	0.466761	0.68036	0.701666
BHigh;CLow IP6+Cisp	0.444308	0.389798	0.436203	0.397492
Figure 5I	Cleaved Casp-3+/total cells
CTRL vehicle	0.054876	0.0435795
CTRL IP6+Cisp	0.0849997	0.0714206
BHigh;CLow vehicle	0.0349458	0.0398784	0.0465789	0.0394174	0.0575578
BHigh;CLow IP6+Cisp	0.050436	0.0685108	0.0428159	0.0496544

## Sheet: Figure S5
Figure S5A	Percentage Survival
Days elapsed	0	28	31	33	35	36	38	40	44	45	46	47	48	49	51	52	54	55	58	59	60	61	62	63	64	66	69	70	71	77
CTRL	100						85.7143	71.4286	57.1429				28.5714		14.2857										0
BMI1High;CHD7Low	100	66.6667	44.4444	33.3333	22.2222	11.1111		0
Figure S5B	Percentage Survival
Days elapsed	0	28	31	33	35	36	38	40	44	45	46	47	48	49	51	52	54	55	58	59	60	61	62	63	64	66	69	70	71	77
CTRL Vehicle	100						85.7143	71.4286	57.1429				28.5714		14.2857										0
BMI1High;CHD7Low Vehicle	100	66.6667	44.4444	33.3333	22.2222	11.1111		0
CTRL IP6	100											85.7143				71.4286		42.8571	28.5714			14.2857					0
BMI1High;CHD7Low IP6	100							77.7778		44.4444			33.3333							22.2222	11.1111				0
CTRL Cisplatin	100										83.3333						33.3333												16.6667	0
BMI1High;CHD7Low Cisplatin	100											83.3333				66.6667	50	16.6667					0
CTRL IP6+Cisplatin	100											85.7143		71.4286				57.1429						42.8571			28.5714	14.2857		0
BMI1High;CHD7Low IP6+Cisplatin	100																	85.7143		71.4286	57.1429	42.8571		28.5714		14.2857		0
Figure S5D	Median Survival (days)
CTRL Vehicle	48
BMI1High;CHD7Low Vehicle	32
CTRL IP6	55
BMI1High;CHD7Low IP6	45
CTRL Cisplatin	54
BMI1High;CHD7Low Cisplatin	54.5
CTRL IP6+Cisplatin	59
BMI1High;CHD7Low IP6+Cisplatin	60.5
Figure S5E	Median Survival improvement (days relative to CTRL)
CTRL IP6	7
BMI1High;CHD7Low IP6	13
CTRL Cisplatin	6
BMI1High;CHD7Low Cisplatin	22.5
CTRL IP6+Cisplatin	11
BMI1High;CHD7Low IP6+Cisplatin	28.5

[truncated: 8 more sheets: Figure 2I, Figure 2K, Figure S2G, Figure S2I, Figure S2J, Figure S2K, Figure S2L, Figure 4G]
